# Supplementary material for: Simultaneous detection of G6PD mutations using SNPscan in a multiethnic minority area of Southwestern China
Source: Front Genet. 2023 Jan 10;13:1000290. doi: 10.3389/fgene.2022.1000290 (PMC9871378; doi:10.3389/fgene.2022.1000290)
Supplement: Supplementary file 1 [file DataSheet1.zip]

Archive with 6 entries (6 files):
- Suppl. Table 1 (2).DOCX
- Suppl. Table 2.DOCX
- Suppl. Table 3.XLSX
- Suppl. Table 4.XLSX
- Suppl. Table 5.XLSX
- Suppl. Table 6.XLSX
