# Supplementary material for: Simultaneous detection of G6PD mutations using SNPscan in a multiethnic minority area of Southwestern China
Source: Front Genet. 2023 Jan 10;13:1000290. doi: 10.3389/fgene.2022.1000290 (PMC9871378; doi:10.3389/fgene.2022.1000290)
Supplement: Supplementary file 1 [file DataSheet1.zip › Suppl. Table 4.XLSX]

## Sheet: Sheet1
Table S4 The PCR primers for sequencing
Exons	Name	Sequence (5'-3')	Length(bp)	Reference
1	Exons-F1	CCTCCAGCGCAGGTGCCCG	293
	Exons-R1	ACAGTACGCTCCTCCGCCT
2	Exons-F2	TCTAACCCATCAACCACTCC	336	Pan et al.,2013
	Exons-R2	AGGCACTTCCTGGCTTTT
3	Exons-F3	ATGTAGGTCGTGTCCCCA	175
	Exons-R3	ACAGCTGTAACCAGTGCG
4	Exons-F4	CCAAGGGTGGAGGATGATGT	281
	Exons-R4	CACTGTGAGGCGGGAACGGG
5	Exons-F5	TGTCTGTGCTGCCTGCTTT	614	Pan et al.,2013
	Exons-R5	AAAGGCGGTGTTTCGTGGA
6	Exons-F6	AGGTGTTGAGCCAGAGGGTC	398	Pan et al.,2013
	Exons-R6	GAGGCAGTGGGCCAGGTG
7	Exons-F7	CACAGAGGCCCAAGGTCA	255
	Exons-R7	CCCAAGATAGGGAAGAGT
8	Exons-F8	AAGACAAGGGGGATCAGGAA	365	Pan et al.,2013
	Exons-R8	TGTGCTCAGAGGTGGTGACTT
9	Exons-F9	TATGTGACCAGGGAAGGCCA	555	Pan et al.,2013
	Exons-R9	CCTCAGCACCAGCTCTCTCA
10	Exons-F10	GATGGTAGGTGATGCCTTCG	405
	Exons-R10	CACACTGCTCCTTCTCTGTA
11-12	Exons-F11-12	GCAGTGGCATCAGCAAGA	401	Pan et al.,2013
	Exons-R11-12	AGTGACGGGTGGAGGAGA
13	Exons-F13	CTCTCCTCCACCCGTCAC	725
	Exons-R13	GGCTGTTTGCGGATTTAA
